# Supplementary material for: Rhizospheric Bacillus spp. Exhibit Miticidal Efficacy against Oligonychus coffeae (Acari: Tetranychidae) of Tea
Source: Microorganisms. 2023 Nov 2;11(11):2691. doi: 10.3390/microorganisms11112691 (PMC10673310; doi:10.3390/microorganisms11112691)
Supplement: Supplementary file 1 [file microorganisms-11-02691-s001.zip]

Archive with 1 entries (1 files):
- microorganisms-2469673-supplementary.pdf
